# Supplementary material for: Narrative Review: Bioactive Potential of Various Mushrooms as the Treasure of Versatile Therapeutic Natural Product
Source: J Fungi (Basel). 2021 Sep 6;7(9):728. doi: 10.3390/jof7090728 (PMC8466349; doi:10.3390/jof7090728)
Supplement: Supplementary file 1 [file jof-07-00728-s001.zip]

Archive with 1 entries (1 files):
- jof-1347142-supplementary.pdf
